# Supplementary material for: MicroRNA-Target Interaction Regulatory Network in Alzheimer’s Disease
Source: J Pers Med. 2021 Dec 2;11(12):1275. doi: 10.3390/jpm11121275 (PMC8708198; doi:10.3390/jpm11121275)
Supplement: Supplementary file 1 [file jpm-11-01275-s001.zip]

Archive with 1 entries (1 files):
- jpm-1424281-supplementary.xlsx
