# Supplementary material for: MicroRNA-Target Interaction Regulatory Network in Alzheimer’s Disease
Source: J Pers Med. 2021 Dec 2;11(12):1275. doi: 10.3390/jpm11121275 (PMC8708198; doi:10.3390/jpm11121275)
Supplement: Supplementary file 1 [file jpm-11-01275-s001.zip › jpm-1424281-supplementary.xlsx]

## Sheet: Table S1
miRTarBase ID	miRNA	Target Gene	Target Gene (Entrez Gene ID)	Experiments	Support Type	Reference, PMID
MIRT000180	hsa-miR-20a-5p	E2F1	1869	Western blot	Functional MTI	19110058
MIRT000303	hsa-miR-146a-5p	CFH	3075	Western blot	Functional MTI	18801740
MIRT000373	hsa-miR-106b-5p	APP	351	Luciferase reporter assay//Western blot	Functional MTI	19110058
MIRT000430	hsa-miR-101-3p	APP	351	qRT-PCR//Luciferase reporter assay//Western blot	Functional MTI	20395292
MIRT000430	hsa-miR-101-3p	APP	351	Luciferase reporter assay//qRT-PCR//Western blot	Functional MTI	21172309
MIRT000445	hsa-miR-29b-3p	SP1	6667	qRT-PCR//Western blot	Functional MTI	23435408
MIRT000712	hsa-miR-146a-5p	IRAK1	3654	Microarray//Western blot	Functional MTI	23952003
MIRT000800	hsa-miR-107	BACE1	23621	Western blot//Northern blot//Luciferase reporter assay//Reporter assay	Functional MTI	18234899
MIRT000800	hsa-miR-107	BACE1	23621	Western blot;Microarray	Functional MTI	20489155
MIRT000930	hsa-miR-29b-3p	BACE1	23621	Luciferase reporter assay//Western blot	Functional MTI	18434550
MIRT000930	hsa-miR-29b-3p	BACE1	23621	ELISA	Functional MTI (Weak)	26818210
MIRT000945	hsa-miR-146a-5p	ROCK1	6093	Immunofluorescence//Luciferase reporter assay//qRT-PCR//Western blot	Functional MTI	27221467
MIRT001163	hsa-miR-205-5p	LRP1	4035	qRT-PCR//Luciferase reporter assay//Western blot	Functional MTI	19665999
MIRT001736	hsa-miR-9-5p	BACE1	23621	Luciferase reporter assay//Reporter assay;Other	Functional MTI	18434550
MIRT001766	hsa-miR-29a-3p	BACE1	23621	Luciferase reporter assay//Western blot//Reporter assay;Other	Functional MTI	18434550
MIRT001934	hsa-miR-520c-3p	APP	351	Luciferase reporter assay//Western blot//qRT-PCR	Functional MTI	18684319
MIRT001935	hsa-miR-106a-5p	APP	351	Luciferase reporter assay	Non-Functional MTI	19110058
MIRT001935	hsa-miR-106a-5p	APP	351	Luciferase reporter assay//Western blot//qRT-PCR	Functional MTI	18684319
MIRT002298	hsa-miR-34a-5p	BCL2	596	Luciferase reporter assay//qRT-PCR//Western blot//Reporter assay;Western blot;qRT-PCR;Other	Functional MTI	19683563
MIRT003382	hsa-miR-20a-5p	APP	351	Luciferase reporter assay//Western blot	Functional MTI	19110058
MIRT003898	hsa-miR-17-5p	APP	351	Luciferase reporter assay//Western blot	Functional MTI	19110058
MIRT004709	hsa-miR-125b-5p	CDKN2A	1029	Western blot	Functional MTI	20347935
MIRT004761	hsa-miR-107	GRN	2896	Reporter assay;Western blot;Microarray	Functional MTI	20489155
MIRT006127	hsa-miR-125b-5p	PPP1CA	5499	Luciferase reporter assay//Western blot//qRT-PCR	Functional MTI	25001178
MIRT006304	hsa-miR-34a-5p	SYT1	6857	Luciferase reporter assay//Western blot	Functional MTI	22160687
MIRT006305	hsa-miR-34a-5p	STX1A	6804	Luciferase reporter assay//Western blot	Functional MTI	22160687
MIRT006549	hsa-miR-29a-3p	NAV3	89795	Luciferase reporter assay	Functional MTI	20202123
MIRT006775	hsa-miR-375	SP1	6667	qRT-PCR//Western blot	Functional MTI	23435408
MIRT006877	hsa-miR-181c-5p	TRIM2	23321	In situ hybridization//Luciferase reporter assay	Functional MTI	21720722
MIRT006878	hsa-miR-181c-5p	SIRT1	23411	In situ hybridization//Luciferase reporter assay	Functional MTI	21720722
MIRT006892	hsa-miR-9-5p	SIRT1	23411	In situ hybridization//Luciferase reporter assay	Functional MTI	21720722
MIRT006894	hsa-miR-9-5p	TGFBI	7045	In situ hybridization//Luciferase reporter assay	Functional MTI	21720722
MIRT006896	hsa-miR-181c-5p	BTBD3	22903	In situ hybridization//Luciferase reporter assay	Functional MTI	21720722
MIRT007220	hsa-miR-22-3p	RCOR1	23186	Luciferase reporter assay	Functional MTI	23349832
MIRT020416	hsa-miR-29c-3p	BACE1	23621	Reporter assay;Western blot;qRT-PCR	Functional MTI	21565331
MIRT020416	hsa-miR-29c-3p	BACE1	23621	Luciferase reporter assay//qRT-PCR//Western blot	Functional MTI	25973041
MIRT031838	hsa-miR-16-5p	APP	351	ELISA//Immunoprecipitaion//Luciferase reporter assay//qRT-PCR//Western blot	Functional MTI	26440600
MIRT045829	hsa-miR-138-5p	RARA	5914	Luciferase reporter assay//Western blot	Functional MTI	25680531
MIRT053019	hsa-miR-125b-5p	BCL2L2	599	Luciferase reporter assay//Western blot//qRT-PCR	Functional MTI	25001178
MIRT053229	hsa-miR-106a-5p	STAT3	6774	Luciferase reporter assay	Functional MTI	23399684
MIRT054366	hsa-miR-132-5p	FOXO1	2308	In situ hybridization//Luciferase reporter assay//Next Generation Sequencing (NGS)//Western blot	Functional MTI	24014289
MIRT054678	hsa-miR-96-5p	SLC1A1	6505	Immunohistochemistry//Luciferase reporter assay//qRT-PCR	Functional MTI	24304186
MIRT054679	hsa-miR-96-5p	SLC6A6	6533	Immunohistochemistry//Luciferase reporter assay//qRT-PCR	Functional MTI	24304186
MIRT332467	hsa-miR-195-3p	MFN2	9927	Immunohistochemistry//Luciferase reporter assay//qRT-PCR	Functional MTI	27693395
MIRT437472	hsa-miR-26b-5p	RB1	5925	Luciferase reporter assay//qRT-PCR//Western blot	Functional MTI	24027266
MIRT438049	hsa-miR-339-5p	BACE1	23621	Luciferase reporter assay//qRT-PCR//Western blot	Functional MTI	24352696
MIRT438124	hsa-miR-214-3p	BAX	581	Luciferase reporter assay	Functional MTI	23408966
MIRT438452	hsa-miR-455-5p	NCSTN	23385	Luciferase reporter assay//ELISA	Functional MTI	25100943
MIRT438453	hsa-miR-186-5p	NCSTN	23385	Luciferase reporter assay//ELISA	Functional MTI	25100943
MIRT438454	hsa-miR-24-3p	NCSTN	23385	Luciferase reporter assay//ELISA	Functional MTI	25100943
MIRT438607	hsa-miR-125b-5p	DUSP6	1848	Luciferase reporter assay//Western blot//qRT-PCR	Functional MTI	25001178
MIRT731527	hsa-miR-107	SH3GL2	6456	Luciferase reporter assay	Functional MTI	27038654
MIRT731709	hsa-miR-511-5p	FKBP5	2289	Luciferase reporter assay//qRT-PCR	Functional MTI	27334923
MIRT731906	hsa-miR-299-5p	ATG5	9474	Luciferase reporter assay	Functional MTI	27080144
MIRT731967	hsa-miR-98-5p	SNX6	58533	Luciferase reporter assay//qRT-PCR//Western blot	Functional MTI	27541017
MIRT732050	hsa-miR-16-5p	BACE1	23621	ELISA//Immunoprecipitaion//Luciferase reporter assay//qRT-PCR//Western blot	Functional MTI	26440600
MIRT732051	hsa-miR-16-5p	NCSTN	23385	ELISA//Immunoprecipitaion//Luciferase reporter assay//qRT-PCR//Western blot	Functional MTI	26440600
MIRT732298	hsa-miR-106b-5p	FYN	2534	Luciferase reporter assay//Western blot	Functional MTI	27520374
MIRT732599	hsa-miR-26b-5p	IGF1	3479	Luciferase reporter assay	Functional MTI	26847596
MIRT733404	hsa-miR-302a-3p	PTEN	5728	qRT-PCR//Western blot	Functional MTI	26890744
MIRT733488	hsa-miR-9-5p	CAMKK2	10645	Immunofluorescence//qRT-PCR//Western blot	Functional MTI	27394443
MIRT734096	hsa-miR-200c-3p	PTEN	5728	Luciferase reporter assay	Functional MTI	28008308
MIRT734352	hsa-miR-146a-5p	LRP2	4036	Luciferase reporter assay//qRT-PCR//Western blot	Functional MTI	27241555
MIRT735034	hsa-miR-7-5p	UBE2A	7319	Luciferase reporter assay	Functional MTI	27929395
MIRT735486	hsa-miR-613	BDNF	627	Luciferase reporter assay//qRT-PCR//Western blot	Functional MTI	27545218
MIRT735553	hsa-miR-1229-3p	SORL1	6653	Luciferase reporter assay//qRT-PCR//Western blot	Functional MTI	27328823

## Sheet: Table S2
KEGG pathway	p-value	#genes	#miRNAs
Proteoglycans in cancer	9.52903e-13	139	37
Pathways in cancer	1.0962e-08	259	36
Axon guidance	2.02681e-08	94	35
Glioma	2.37836e-08	51	36
ErbB signaling pathway	3.02774e-08	71	37
Adherens junction	3.22772e-08	61	35
Hippo signaling pathway	5.39137e-08	110	34
Endocytosis	4.1944e-07	142	37
Fatty acid biosynthesis	7.83785e-07	9	14
TGF-beta signaling pathway	1.04507e-06	57	33
Signaling pathways regulating pluripotency of stem cells	2.51338e-06	97	36
Rap1 signaling pathway	3.19714e-06	143	36
Prostate cancer	8.07681e-06	68	36
Focal adhesion	9.31911e-06	141	37
Neurotrophin signaling pathway	1.16029e-05	88	36
PI3K-Akt signaling pathway	1.44864e-05	216	37
ECM-receptor interaction	1.93112e-05	54	33
Ras signaling pathway	1.93112e-05	142	36
Phosphatidylinositol signaling system	2.28262e-05	59	35
Adrenergic signaling in cardiomyocytes	2.28262e-05	97	36
Acute myeloid leukemia	2.53449e-05	45	37
Mucin type O-Glycan biosynthesis	2.5424e-05	20	26
MAPK signaling pathway	2.5424e-05	168	37
Choline metabolism in cancer	2.5424e-05	76	37
Estrogen signaling pathway	6.28754e-05	67	36
Renal cell carcinoma	8.73032e-05	52	36
Regulation of actin cytoskeleton	8.73032e-05	141	37
Lysine degradation	0.000112599	32	33
Pancreatic cancer	0.000137634	48	36
Bacterial invasion of epithelial cells	0.000195451	55	35
Wnt signaling pathway	0.000213209	96	33
AMPK signaling pathway	0.000261822	86	35
Colorectal cancer	0.000270907	47	34
mTOR signaling pathway	0.00028328	47	37
Oxytocin signaling pathway	0.00028328	103	37
Melanoma	0.000404925	54	36
Chronic myeloid leukemia	0.000609997	54	36
Prolactin signaling pathway	0.000644897	49	37
Endometrial cancer	0.00100433	40	35
FoxO signaling pathway	0.00145342	90	36
Hepatitis B	0.00145342	90	36
Thyroid hormone signaling pathway	0.00145694	79	36
cGMP-PKG signaling pathway	0.00161395	108	36
Amphetamine addiction	0.00180172	44	32
Glycosphingolipid biosynthesis - ganglio series	0.00295849	12	16
Tight junction	0.00311047	87	36
Non-small cell lung cancer	0.0039399	39	34
Long-term potentiation	0.00457514	48	34
Sphingolipid signaling pathway	0.00662336	75	36
T cell receptor signaling pathway	0.00667832	69	36
Insulin signaling pathway	0.00881792	90	37
Protein processing in endoplasmic reticulum	0.00906764	102	35
Arrhythmogenic right ventricular cardiomyopathy (ARVC)	0.00914328	51	31
Gap junction	0.0124451	58	35
Amoebiasis	0.0124451	64	35
Shigellosis	0.0138126	43	32
Small cell lung cancer	0.0150668	57	34
Inositol phosphate metabolism	0.016986	42	32
Inflammatory mediator regulation of TRP channels	0.0183467	64	33
Platelet activation	0.0183467	80	36
Glycosaminoglycan biosynthesis - heparan sulfate / heparin	0.0238799	16	24
Thyroid cancer	0.0239548	21	26
cAMP signaling pathway	0.0244516	121	36
Transcriptional misregulation in cancer	0.0296443	103	35
Type II diabetes mellitus	0.0311054	33	34
p53 signaling pathway	0.0351499	46	35
Fc gamma R-mediated phagocytosis	0.0404595	59	36
Dorso-ventral axis formation	0.0431554	21	33
